# Supplementary material for: Integrating the PD-L1 Prognostic Biomarker in Non-Muscle Invasive Bladder Cancer in Clinical Practice—A Comprehensive Review on State-of-the-Art Advances and Critical Issues
Source: J Clin Med. 2024 Apr 10;13(8):2182. doi: 10.3390/jcm13082182 (PMC11050441; doi:10.3390/jcm13082182)
Supplement: Supplementary file 1 [file jcm-13-02182-s001.zip]

Archive with 1 entries (1 files):
- jcm-2905932-supplementary.xlsx
