# Supplementary material for: Integrating the PD-L1 Prognostic Biomarker in Non-Muscle Invasive Bladder Cancer in Clinical Practice—A Comprehensive Review on State-of-the-Art Advances and Critical Issues
Source: J Clin Med. 2024 Apr 10;13(8):2182. doi: 10.3390/jcm13082182 (PMC11050441; doi:10.3390/jcm13082182)
Supplement: Supplementary file 1 [file jcm-13-02182-s001.zip › jcm-2905932-supplementary.xlsx]

## Sheet: Foglio1
	SEARCH STRATEGY			INCLUSION CRITERIA	EXCLUSION CRITERIA	SURVIVAL OUTCOMES	STUDIES (CASES)	SIGNIFICANT CORRELATION		LIMITATIONS
	DATABASES	INTERVAL TIME	MESH TERMS					TC	IC
ZHANG 2022	PubMed, Cochrane Library, Embase	up to February 15, 2022	(urothelial carcinoma, bladder. carcinoma, bladder cancer, bladder tumor) AND (PD-1, programmed death 1, programmed death ligand 1, PD-L1)	(1) patients with BUC had completed RC-PLND, (2) PD-L1 expression was measured by IHC after RC-PLND, and (3) written in English language.	(1) case report and case series, (2) conference abstract, and (3) incomplete data or duplicated data.	OS, RFS, CSS of 3-5 yrs after treatment	11 (1393)	PD-L1 negativity - better 5-year OS, RFS, CSS	None	1. no RCTs (randomized controlled trial) were included. 2. further subgroup analysis according to clinical or pathological stages was not conducted due to lack of data. 3. when a patient relapses after surgery, the use of different treatment methods may affect the patient’s OS and CSS.
LIU 2020	PubMed, Web of Science, Cochrane Library, Embase	up to January 2019	(urothelial carcinoma, urothelial tumour, urothelial neoplasm, bladder cancer, bladder tumour) (PD-L1, programmed cell death ligand 1, B7-H1, CD274)	(1) The studies reported PD-L1 expression on urothelial carcinoma. (2) The results showed the association of PD-L1 status and any of the following outcomes: objective response rate, PFS or OS after cystectomy, and chemotherapy or anti-PD-1/PD-L1 immunotherapy. (3) Only clinical trials, including prospective or retrospective cohort studies or comparative series	(1) studies only reported the PD-L1 expression in urothe- lial carcinoma patients; (2) studies only studied the molec- ular mechanism of PD-L1 and its biological function in bladder cancer; (3) animal or in vitro studies; (4) studies did not report or no data available on response rate, PFS, or OS; and (5) articles not in English, case reports, comments, letters, editorials, congress reports, and…	ORR, CR, PR, SD, PD, OS, CSS, PFS	14 (2154)	PD-L1 expression-reduced OS after cystectomy (only organ-confined BC)	None	1. several available publications were out-of-date or enrolled a relatively small sample size, and only three RCTs were methodologically qualified. 2. the different locations of PD-L1 protein expressed; in most cases, they were only measured in tumour cells. 3. few comparative data for survival, leading to the lack of power for the analysis of survival benefit based on the limited studies with sm…
ZHU 2019	PubMed, Web of Science, Cochrane Library, Embase	up to March 2019	programmed death ligand-1, PD-L1, B7-H1, CD274, bladder cancer, bladder neoplasm, bladder tumor, bladder urothelial carcinoma	1) patients were histologically diagnosed to have bladder cancer; 2) PD-L1 was detected via immunohistochemical staining (IHC); 3) the relationship between PD-L1 and survival of bladder cancer was studied; and 4) references are published in English	1) duplicate studies; 2) studies provided incomplete data; and 3) meeting abstracts, case reports, reviews, or animal studies.	OS, RFS, CSS, DFS	11 (1697)	high PD-L1-higher tumor stage and distant metastases		1. the determination of high expression of PD-L1 might vary in the studies because of different cutoff values, which may introduce potential bias. 2. the sample size was relatively small. Only 11 studies with 1,697 patients were included for analysis. For example, for CSS and DFS analysis, only five and three studies were included; the small study may compromise the credibility of the results. 3.…
DING 2019	PubMed, Web of Science, Cochrane Library	up to December 22,2017	(Bladder Cancer, Bladder tumor, Bladder carcinoma, Urothelial cancer, Urothelial tumor, Urothelial carcinoma) AND (PD-L1, B7-H1, CD274, Programmed Cell Death 1 Ligand 1 Protein)	1) all patients had histologically confirmed urological/bladder carcinoma; 2) studies provided data regarding the correlation between PD-L1 expression and clinicopathological features; 3) studies reported Kaplan–Meier curves, HRs, and 95% CIs describing associations between OS and cancer-specific survival (CSS); 4) reported comparisons of PD-L1-positive versus PD-L1-negative patients receiving an…	-	OS, CSS, ORR	27 (4032)	PD-L1 expression-muscle-invasive disease ; PD-L1 expression-worse OS in organ-confined BC; PD-L1 lack of expression-history of BCG treatment	-	1. a lack of standardized assays and metrics for defining PD-L1 positivity implies that further studies are needed to establish a baseline for positive PD-L1expression. 2. some HRs and 95% CIs were calculated based on data extracted from Kaplan–Meier curves, and might be affected by the precision of the original data. 3. unable to evaluate the prognostic value of PD-L1 by stratifying patients acc…
WEN 2019	PubMed, Web of Science, Embase	up to April 1,2018	(PD-L1, programmed death-ligand 1, B7-H1, B7 homolog 1, CD274) AND (Transitional Cell Carcinoma, Transitional Cell carcinomas, urothelial carcinoma, urothelial carcinomas)	(1) studies that explored the association between PD-L1 expression and prognostic parameters of UC; (2) the expression of PD-L1 was tested using immunohistochemistry (IHC) staining on tumor cells in primary cancer tissues; (3) the association between PD-L1 expression and prognosis and/or clinicopathological features; (4) hazard ratio (HR) and 95% confidence inter- val (95% CI) was reported or cou…	(1) duplicate publications; (2) reviews, letters, case reports and expert opinions; (3) studies without available or usable data.	OS, DFS, RFS	11 (1819)	PD-L1 expression-worse OS and DFS (cut-off 5%), poorer pT stage	-	1. the sample sizes and the number of studies included in this meta-analysis were relatively small. However, the results of the sensitivity analysis remained stable after the sequential exclusion of each individual study. 2. some studies included only provided Kaplan–Meier curves, without HR and 95% CIs, which might influence the accuracy of results. 3. certain studies with positive results might…
CR: completed response, CSS: cancer-specific survival, DFS: disease-free survival, ORR: objective response rate, OS: overall survival, PD: progressive disease, PFS: progression-free survival, PR: partial response, RFS: recurrence-free survival, SD: stable disease,
